# Supplementary material for: A Novel 10-Base Pair Deletion in the First Exon of GmHY2a Promotes Hypocotyl Elongation, Induces Early Maturation, and Impairs Photosynthetic Performance in Soybean
Source: Int J Mol Sci. 2024 Jun 12;25(12):6483. doi: 10.3390/ijms25126483 (PMC11203641; doi:10.3390/ijms25126483)
Supplement: Supplementary file 1 [file ijms-25-06483-s001.zip]

Archive with 11 entries (11 files):
- Supplemental Figure S1.jpg
- Supplemental Figure S2 mask5_mybulk_q30p90_filtered_pvalue_sldwnd4M10K_cov4_co5.png
- Supplemental Figure S3 haplotype.tif
- Supplemental Figure S4 KEGG original.jpg
- Supplemental Table S1 primers information.xlsx
- Supplemental Table S2 haplotype.xlsx
- Supplemental Table S3 geographic origin.xlsx
- Supplemental Table S4 maturity and group.xlsx
- Supplemental Table S5 gene expression of photosyntheis related gene.xlsx
- Supplemental Table S6 Gene expression of flowering time.xlsx
- Table S7 Gene expression of flowering time.xlsx
