# Supplementary material for: A Novel 10-Base Pair Deletion in the First Exon of GmHY2a Promotes Hypocotyl Elongation, Induces Early Maturation, and Impairs Photosynthetic Performance in Soybean
Source: Int J Mol Sci. 2024 Jun 12;25(12):6483. doi: 10.3390/ijms25126483 (PMC11203641; doi:10.3390/ijms25126483)
Supplement: Supplementary file 1 [file ijms-25-06483-s001.zip › Supplemental Table S1 primers information.xlsx]

## Sheet: Sheet1
Supplemental Table 1. Markers used for association analysis and RT-qPCR in functional study of Gmeny
Maker name	Mark Type	Product size	Amplification	Application	Forward primer	Reverse primer
Eny_L1	indel	632/622	PCR/sequencing	PCR or direct sequening primer for mapping and association study	GTGGCTTGCTTGGACGAGA	CCTTGATTTCACACATTGACATTC
Eny_HM1	indel	128/118	PCR	PCR for mapping and association study	GAGGAAGAAGCGTACGTTGC	CGAGAGTGAGTTGCAGTGC
Eny-qtr-10		82	RT-qPCR	RT-qPCR for Glyma.15G029500	AGAATCCATGCCTTTGGGG	GAAGATGTGACCGTGGGAGAA									>R
Eny-qtr-18		185	RT-qPCR	RT-qPCR for Glyma.14G00320	TTCTCAGAGGAGTGGACGAGG	GTCTTGAAGGACCCTGCTAATG
Eny-qtr-8		145	RT-qPCR	RT-qPCR for Glyma.10G142600	TTCTCCCTGATAAGGACTTGTGATA	TCGCAGTACTCATCATACTACGGTA
Eny-qtr-17		150	RT-qPCR	RT-qPCR for Glyma.18G021500	TCCTTCCCCATACCCATTTC	GTTGATTTGGAGGAAAAGAAGC
Eny-qtr-5		149	RT-qPCR	RT-qPCR for Glyma.04G124300	GATGATCCTAACGTGAGAGCAA	CTCAAACGGGCACGAGGT
Eny-qtr-4		199	RT-qPCR	RT-qPCR for Glyma.03G170300	TTCAGCCTTACCTCGCCAA	GAAATTCTCCACCAGCGGTC
Eny-qtr-12		149	RT-qPCR	RT-qPCR for Glyma.04G205600	CAGTGTAAAAGACTTGACAGTGGTT	CTCCATCCATAAATACTGTGCCTA
Eny-qtr-9		124	RT-qPCR	RT-qPCR for Glyma.11G003200	GATGGAACTTGAATGCTGGTG	AAAGGGTGGGTCCGAAATC
