# Supplementary material for: A Novel 10-Base Pair Deletion in the First Exon of GmHY2a Promotes Hypocotyl Elongation, Induces Early Maturation, and Impairs Photosynthetic Performance in Soybean
Source: Int J Mol Sci. 2024 Jun 12;25(12):6483. doi: 10.3390/ijms25126483 (PMC11203641; doi:10.3390/ijms25126483)
Supplement: Supplementary file 1 [file ijms-25-06483-s001.zip › Supplemental Table S2 haplotype.xlsx]

## Sheet: Sheet1
Supplemental Table 2. The allelic variations of different haplotypes of Glyma.02G203700
	Chr02	Chr02	Chr02	Chr02	Chr02	Chr02	Chr02	Chr02	Chr02	Chr02
	47976262	47976355	47976360	47976374	47976637	47977585	47977626	47983391	47983570	47983605
	3_prime_UTR_variant	3_prime_UTR_variant	3_prime_UTR_variant	3_prime_UTR_variant	3_prime_UTR_variant	missense_variant	missense_variant	synonymous_variant	5_prime_UTR_variant	5_prime_UTR_variant
HAP_1	C	T	T	C	C	C	C	C	C	A
HAP_2	T	G	C	T	C	T	C	C	C	C
HAP_3	T	G	C	C	T	T	C	T	C	C
HAP_4	C	T	T	C	C	C	C	C	C	H
HAP_5	H	H	H	H	C	H	C	C	C	H
HAP_6	C	T	T	C	-	C	C	C	C	A
HAP_7	-	T	T	C	C	C	C	C	C	A
HAP_8	C	H	H	H	C	H	C	C	C	H
HAP_9	C	T	T	C	C	H	C	C	C	A
HAP_10	H	G	C	T	C	T	C	C	C	C
HAP_11	H	T	T	C	C	C	C	C	C	A
HAP_12	T	G	C	T	C	T	C	C	C	H
HAP_13	T	H	H	H	C	T	C	C	C	C
HAP_14	C	H	T	C	C	C	C	C	C	A
HAP_15	-	-	-	-	C	T	C	C	C	C
HAP_16	C	T	T	C	C	C	C	C	-	A
HAP_17	-	G	C	T	C	T	C	C	C	C
HAP_18	T	G	C	T	C	H	C	C	C	C
HAP_19	C	-	-	-	C	C	C	C	C	A
HAP_20	C	-	-	C	C	C	C	C	C	A
HAP_21	C	H	H	C	C	C	C	C	C	A
HAP_22	C	H	H	H	C	C	C	C	C	A
HAP_23	C	-	T	C	C	C	C	C	C	A
HAP_24	C	T	T	C	C	C	C	C	C	C
HAP_25	C	T	T	C	C	C	C	C	H	A
HAP_26	H	G	C	T	C	T	C	C	C	H
HAP_27	H	H	H	H	C	H	C	C	C	A
HAP_28	H	H	H	H	C	T	C	C	C	C
HAP_29	T	G	C	T	H	T	C	C	C	C
HAP_30	T	G	C	T	-	T	C	C	C	C
ZYD3938 (PI549017)	C	G	T	C	C	C	G	C	C	A
						ß
					Chr02_47977585 C to T(missense_variant)
				origin	C	H	T	Total
				Asia	663	17	319	999
				America	128	3	6	137
				Europe	31	0	18	49
				Africa	1	0	1	2
				Australia	1	0	1	2

## Sheet: Sheet3
	列标签
值	C	H	T	总计
求和项:Asia	663	17	319	999
求和项:America	128	3	6	137
求和项:Europe	31	0	18	49
求和项:Africa	1	0	1	2
求和项:Australia	1	0	1	2

## Sheet: Sheet2
missense_variant	#REF!	#REF!	#REF!	#REF!	#REF!
C	#REF!	#REF!	#REF!	#REF!	#REF!
T	#REF!	#REF!	#REF!	#REF!	#REF!
T	#REF!	#REF!	#REF!	#REF!	#REF!
C	#REF!	#REF!	#REF!	#REF!	#REF!
H	#REF!	#REF!	#REF!	#REF!	#REF!
C	#REF!	#REF!	#REF!	#REF!	#REF!
C	#REF!	#REF!	#REF!	#REF!	#REF!
H	#REF!	#REF!	#REF!	#REF!	#REF!
H	#REF!	#REF!	#REF!	#REF!	#REF!
T	#REF!	#REF!	#REF!	#REF!	#REF!
C	#REF!	#REF!	#REF!	#REF!	#REF!
T	#REF!	#REF!	#REF!	#REF!	#REF!
T	#REF!	#REF!	#REF!	#REF!	#REF!
C	#REF!	#REF!	#REF!	#REF!	#REF!
T	#REF!	#REF!	#REF!	#REF!	#REF!
C	#REF!	#REF!	#REF!	#REF!	#REF!
T	#REF!	#REF!	#REF!	#REF!	#REF!
H	#REF!	#REF!	#REF!	#REF!	#REF!
C	#REF!	#REF!	#REF!	#REF!	#REF!
C	#REF!	#REF!	#REF!	#REF!	#REF!
C	#REF!	#REF!	#REF!	#REF!	#REF!
C	#REF!	#REF!	#REF!	#REF!	#REF!
C	#REF!	#REF!	#REF!	#REF!	#REF!
C	#REF!	#REF!	#REF!	#REF!	#REF!
C	#REF!	#REF!	#REF!	#REF!	#REF!
T	#REF!	#REF!	#REF!	#REF!	#REF!
H	#REF!	#REF!	#REF!	#REF!	#REF!
T	#REF!	#REF!	#REF!	#REF!	#REF!
T	#REF!	#REF!	#REF!	#REF!	#REF!
T	#REF!	#REF!	#REF!	#REF!	#REF!
C	#REF!	#REF!	#REF!	#REF!	#REF!
