# Supplementary material for: A Novel 10-Base Pair Deletion in the First Exon of GmHY2a Promotes Hypocotyl Elongation, Induces Early Maturation, and Impairs Photosynthetic Performance in Soybean
Source: Int J Mol Sci. 2024 Jun 12;25(12):6483. doi: 10.3390/ijms25126483 (PMC11203641; doi:10.3390/ijms25126483)
Supplement: Supplementary file 1 [file ijms-25-06483-s001.zip › Supplemental Table S3 geographic origin.xlsx]

## Sheet: Sheet1
Supplemental Table 3. The allelic variations of different haplotypes of Glyma.02G203700 and their geographic distribution among different continents
Haplotype	Geographic origin
	Asia	America	Europe	Africa	Australia
HAP_1	627	123	31	1	1
HAP_2	270	5	16	1	1
HAP_3	26	0	1	0	0
HAP_4	8	0	0	0	0
HAP_5	7	0	0	0	0
HAP_6	6	0	0	0	0
HAP_7	3	2	0	0	0
HAP_8	4	0	0	0	0
HAP_9	2	2	0	0	0
HAP_10	4	0	0	0	0
HAP_11	3	1	0	0	0
HAP_12	2	1	0	0	0
HAP_13	3	0	1	0	0
HAP_14	2	0	0	0	0
HAP_15	3	0	0	0	0
HAP_16	2	1	0	0	0
HAP_17	3	0	0	0	0
HAP_18	3	0	0	0	0
HAP_19	2	0	0	0	0
HAP_20	0	1	0	0	0
HAP_21	2	0	0	0	0
HAP_22	2	0	0	0	0
HAP_23	2	0	0	0	0
HAP_24	2	0	0	0	0
HAP_25	1	0	0	0	0
HAP_26	2	0	0	0	0
HAP_27	1	1	0	0	0
HAP_28	2	0	0	0	0
HAP_29	2	0	0	0	0
HAP_30	2	0	0	0	0
ZYD3938 (PI549017)	1	0	0	0	0
Total	999	137	49	2	2

## Sheet: Sheet3
	列标签
值	C	H	T	总计
求和项:Asia	663	17	319	999
求和项:America	128	3	6	137
求和项:Europe	31	0	18	49
求和项:Africa	1	0	1	2
求和项:Australia	1	0	1	2

## Sheet: Sheet2
#REF!	Asia	America	Europe	Africa	Australia
#REF!	627	123	31	1	1
#REF!	270	5	16	1	1
#REF!	26	0	1	0	0
#REF!	8	0	0	0	0
#REF!	7	0	0	0	0
#REF!	6	0	0	0	0
#REF!	3	2	0	0	0
#REF!	4	0	0	0	0
#REF!	2	2	0	0	0
#REF!	4	0	0	0	0
#REF!	3	1	0	0	0
#REF!	2	1	0	0	0
#REF!	3	0	1	0	0
#REF!	2	0	0	0	0
#REF!	3	0	0	0	0
#REF!	2	1	0	0	0
#REF!	3	0	0	0	0
#REF!	3	0	0	0	0
#REF!	2	0	0	0	0
#REF!	0	1	0	0	0
#REF!	2	0	0	0	0
#REF!	2	0	0	0	0
#REF!	2	0	0	0	0
#REF!	2	0	0	0	0
#REF!	1	0	0	0	0
#REF!	2	0	0	0	0
#REF!	1	1	0	0	0
#REF!	2	0	0	0	0
#REF!	2	0	0	0	0
#REF!	2	0	0	0	0
#REF!	1	0	0	0	0
