# Supplementary material for: A Novel 10-Base Pair Deletion in the First Exon of GmHY2a Promotes Hypocotyl Elongation, Induces Early Maturation, and Impairs Photosynthetic Performance in Soybean
Source: Int J Mol Sci. 2024 Jun 12;25(12):6483. doi: 10.3390/ijms25126483 (PMC11203641; doi:10.3390/ijms25126483)
Supplement: Supplementary file 1 [file ijms-25-06483-s001.zip › Supplemental Table S4 maturity and group.xlsx]

## Sheet: Sheet1
Supplemental Table 4. The distribution of of haplotypes of Glyma.02G304700 among different maturity groups
Haplotype	Maturity Group
	I	II	III	IV	IX	V	VI	VII	VIII	X	Z	ZZ	ZZZ	unknown	Total
HAP_1	41	85	74	89	10	47	25	22	14	4	34	12	1	325	783
HAP_2	13	18	36	51	2	10	1	5	1		4	1		151	293
HAP_3		1	2	8	2	3	1	3						7	27
HAP_4				1		1	1		1					4	8
HAP_5		2		1										4	7
HAP_6			1		1									4	6
HAP_7		1		1										3	5
HAP_8				1										3	4
HAP_9	1			1				1						1	4
HAP_10			2											2	4
HAP_11		1	1											2	4
HAP_12		1									1			1	3
HAP_13				1									1	2	4
HAP_14				1										1	2
HAP_15				1										2	3
HAP_16		1	1											1	3
HAP_17					1									2	3
HAP_18		1												2	3
HAP_19														2	2
HAP_20		1													1
HAP_21											1			1	2
HAP_22														2	2
HAP_23														2	2
HAP_24				1										1	2
HAP_25														1	1
HAP_26		1												1	2
HAP_27			1											1	2
HAP_28			1											1	2
HAP_29				1										1	2
HAP_30														2	2
Others	4	4	4	5		3								21	41
Total	59	117	123	163	16	64	28	31	16	4	40	13	2	553	1229
