# Supplementary material for: A Novel 10-Base Pair Deletion in the First Exon of GmHY2a Promotes Hypocotyl Elongation, Induces Early Maturation, and Impairs Photosynthetic Performance in Soybean
Source: Int J Mol Sci. 2024 Jun 12;25(12):6483. doi: 10.3390/ijms25126483 (PMC11203641; doi:10.3390/ijms25126483)
Supplement: Supplementary file 1 [file ijms-25-06483-s001.zip › Supplemental Table S5 gene expression of photosyntheis related gene.xlsx]

## Sheet: Table S5
Supplemental Table 5. Differentially expressed genes among homologous genes putatively involved in photosynthesis based on the analysis of RNA-seq data.
Gene	Abbreviation	Homolog in Chlamydomonas reinhardtii*	Abbreviation	baseMean	log2FoldChange	lfcSE	stat	pvalue	padj
Glyma.01G032500	MEND	Cre16.g659050	MEND	4290.09	0.698097	0.206204	3.38547	0.000710561	0.0030456
Glyma.01G226700	CHLD	Cre05.g242000	CHLD	10763.5	-0.627586	0.156291	-4.0155	5.932e-05	0.000357296
Glyma.02G140200	RAA6	Cre07.g350700	RAA6	1622.04	-0.898086	0.245519	-3.65791	0.000254278	0.00125777
Glyma.02G151800		Cre11.g467682		474.108	2.17371	0.35697	6.08933	1.13382e-09	2.74294e-08
Glyma.02G309500	LHCA3	Cre11.g467573	LHCA3	113825	-0.79434	0.157231	-5.05207	4.37045e-07	4.99247e-06
Glyma.03G117500	PIR3	Cre01.g012200	PIR3	1398.08	1.15448	0.243652	4.73821	2.15613e-06	2.0119e-05
Glyma.03G128300	GSF1	Cre12.g514050	GSF1	59762.8	-0.970761	0.19297	-5.03062	4.88889e-07	5.50339e-06
Glyma.03G161300	RAA12	Cre17.g698750	RAA12	522.842	1.31497	0.30851	4.26233	2.02309e-05	0.000140378
Glyma.04G027400	MSR6	Cre11.g481115	MSR6	22.9031	1.87667	0.529604	3.54353	0.000394803	0.00182726
Glyma.04G147700	HMO1	Cre10.g423500	HMO1	5779.96	-0.811813	0.157226	-5.16335	2.4257e-07	2.99476e-06
Glyma.04G188700	CIF2	Cre07.g341850	CIF2	67296.6	-0.908872	0.193516	-4.69661	2.64511e-06	2.40223e-05
Glyma.04G193700	RAA17	Cre13.g566400	RAA17	1198.83	1.20282	0.253647	4.74211	2.115e-06	1.97726e-05
Glyma.04G247900	RB60	Cre02.g088200	RB60	3250.61	0.831898	0.242454	3.43116	0.000600999	0.00262682
Glyma.05G022900	PSAF	Cre09.g412100	PSAF	197743	-0.919515	0.14729	-6.2429	4.29535e-10	1.17298e-08
Glyma.05G141000	PDH2	Cre03.g194200	PDH2	1934.09	0.480218	0.173445	2.76871	0.0056279	0.0176833
Glyma.05G200500	CHLM	Cre12.g498550	CHLM	9235.26	-0.535805	0.143538	-3.73284	0.000189336	0.000976343
Glyma.06G000800	RAA1	Cre09.g394150	RAA1	1004.78	-0.67977	0.189675	-3.58387	0.000338534	0.001602
Glyma.06G221900	HMO1	Cre10.g423500	HMO1	3497.92	-1.33612	0.232218	-5.75375	8.72878e-09	1.60842e-07
Glyma.06G232100	MBI1	Cre06.g272450	MBI1	2066.97	-0.751765	0.141336	-5.319	1.04339e-07	1.4301e-06
Glyma.07G027000	PSR17	Cre16.g649433	PSR17	45.437	-2.25551	0.483289	-4.66701	3.05618e-06	2.72533e-05
Glyma.07G072700	RAA17	Cre13.g566400	RAA17	2427.32	0.418963	0.160826	2.60506	0.00918569	0.026841
Glyma.07G089200	HCF101	Cre01.g045902	HCF101	6788.27	-0.863846	0.173309	-4.98442	6.21487e-07	6.80563e-06
Glyma.07G102100	PSR15	Cre17.g715801	PSR15	741.057	2.70183	0.315657	8.55939	1.13462e-17	2.0337e-15
Glyma.07G109600	PIR3	Cre01.g012200	PIR3	1111.84	1.70798	0.240155	7.11197	1.14396e-12	6.07951e-11
Glyma.07G142700	FBP2	Cre12.g510650	FBP2	44322.7	-1.34482	0.222792	-6.03621	1.57774e-09	3.65971e-08
Glyma.07G151000	CDPK3	Cre01.g009500	CDPK3	1359.72	0.496693	0.158705	3.12966	0.0017501	0.0065682
Glyma.07G205100	XDH1	Cre12.g545101	XDH1	1145.99	1.41714	0.430658	3.29064	0.000999584	0.00407449
Glyma.08G072300	saga3	Cre06.g259100	saga3	6361.17	-0.418781	0.17274	-2.42434	0.0153363	0.0410644
Glyma.08G072400	CTP2	Cre10.g424775	CTP2	1543.95	1.44054	0.290447	4.95972	7.05941e-07	7.56656e-06
Glyma.08G174200	CIF2	Cre07.g341850	CIF2	33679.9	-0.791229	0.188006	-4.20854	2.57031e-05	0.000172843
Glyma.08G238400	MCG1	Cre10.g429400	MCG1	17039.4	-0.800408	0.156756	-5.10607	3.28935e-07	3.89985e-06
Glyma.08G340900	MTHI1	Cre17.g734564	MTHI1	422.917	-0.582453	0.194479	-2.99493	0.00274507	0.0095895
Glyma.08G342600		Cre12.g561550		945.189	-1.15629	0.314978	-3.67103	0.000241578	0.00120356
Glyma.09G050800	FZL	Cre14.g616600	FZL	12457.4	-0.430832	0.161747	-2.66362	0.00773051	0.023178
Glyma.09G132300	HCF101	Cre01.g045902	HCF101	380.64	1.30072	0.230807	5.63551	1.74539e-08	2.97304e-07
Glyma.09G187800	HCF101	Cre01.g045902	HCF101	13927	-1.02636	0.193287	-5.31005	1.09598e-07	1.49284e-06
Glyma.10G047200	FZL	Cre14.g616600	FZL	1346.95	-0.9759	0.215845	-4.5213	6.1461e-06	4.98784e-05
Glyma.10G088000	MAC1	Cre09.g389615	MAC1	162.246	-1.76854	0.623668	-2.8357	0.00457251	0.0148012
Glyma.10G215400	DLA2	Cre03.g158900	DLA2	3626.22	0.458716	0.134276	3.41623	0.000634954	0.0027569
Glyma.10G277200	TBC2	Cre09.g388356	TBC2	955.22	0.70679	0.178879	3.95121	7.77584e-05	0.000451783
Glyma.11G016000	CHLD	Cre05.g242000	CHLD	6884.35	-0.340567	0.112661	-3.02293	0.00250344	0.00886636
Glyma.11G174800	TDA1	Cre08.g358350	TDA1	22.4385	2.1949	0.864812	2.53801	0.0111486	0.031503
Glyma.11G226900	SBP1	Cre03.g185550	SBP1	66123.6	-1.55337	0.233158	-6.66231	2.69559e-11	1.01149e-09
Glyma.11G246700	MDB1	Cre14.g614550	MDB1	24248.2	-0.88869	0.150015	-5.92399	3.14228e-09	6.6191e-08
Glyma.12G030800	PIR2	Cre12.g553800	PIR2	4631.52	0.692609	0.225024	3.07793	0.00208446	0.00761644
Glyma.12G067700	RB60	Cre02.g088200	RB60	1027.64	0.899248	0.234854	3.82897	0.000128683	0.000700157
Glyma.12G181900	MEND	Cre16.g659050	MEND	1032.36	1.21166	0.306796	3.94939	7.83509e-05	0.000454957
Glyma.12G212000	PSR17	Cre16.g649433	PSR17	1103.71	0.615903	0.190951	3.22545	0.00125776	0.00495525
Glyma.13G069500	PSR20	Cre13.g572100	PSR20	552.641	-0.990275	0.313646	-3.1573	0.00159235	0.0060621
Glyma.13G106600	CPL12	Cre10.g466500	CPL12	4747.04	-1.24722	0.224839	-5.54718	2.90309e-08	4.66494e-07
Glyma.13G204800	ATPC	Cre06.g259900	ATPC	46159.8	-1.33557	0.232182	-5.75227	8.80532e-09	1.61799e-07
Glyma.13G238100		Cre13.g591100		536.815	-0.561355	0.193594	-2.89965	0.00373584	0.0124401
Glyma.14G003400	LHCA3	Cre11.g467573	LHCA3	97978.2	-0.894583	0.189339	-4.72478	2.30363e-06	2.12838e-05
Glyma.14G008000	LHCA3	Cre11.g467573	LHCA3	229004	-0.509484	0.174054	-2.92716	0.00342077	0.0115361
Glyma.14G128300	PIIR1	Cre16.g658950	PIIR1	1205.36	0.446524	0.135652	3.29167	0.000995933	0.00406128
Glyma.14G196600	RAA12	Cre17.g698750	RAA12	942.857	0.475252	0.183404	2.59128	0.00956196	0.0277574
Glyma.14G211200	TAA1	Cre06.g262650	TAA1	658.451	0.589508	0.217944	2.70486	0.00683324	0.0208864
Glyma.15G107900	ATPC	Cre06.g259900	ATPC	53234.8	-1.26827	0.19765	-6.41675	1.39217e-10	4.38828e-09
Glyma.17G052700	CPL12	Cre10.g466500	CPL12	6137.61	-1.4047	0.204202	-6.87901	6.02717e-12	2.69772e-10
Glyma.17G097200	PSR15	Cre17.g715801	PSR15	111.143	0.865907	0.35213	2.45905	0.0139304	0.0379495
Glyma.17G205700	PIIR1	Cre16.g658950	PIIR1	1430.12	0.550842	0.146138	3.76933	0.000163689	0.000862821
Glyma.18G030400	SBP1	Cre03.g185550	SBP1	82056.2	-1.14423	0.202339	-5.65503	1.55815e-08	2.69367e-07
Glyma.18G041700		Cre12.g535950		5655.9	0.317699	0.117029	2.71471	0.0066334	0.020383
Glyma.18G193600	FBP2	Cre12.g510650	FBP2	35962.2	-1.1301	0.199521	-5.66405	1.47837e-08	2.57608e-07
Glyma.18G202100	CDPK3	Cre01.g009500	CDPK3	1119.93	0.474076	0.15725	3.0148	0.0025715	0.00906833
Glyma.19G130800	GSF1	Cre12.g514050	GSF1	82887.7	-1.15554	0.234262	-4.93266	8.11186e-07	8.56377e-06
Glyma.19G249200	RAA8	Cre10.g440000	RAA8	1451.6	-0.561192	0.184622	-3.03968	0.0023683	0.00847989
Glyma.20G017400	PIR2	Cre12.g553800	PIR2	659.758	0.334916	0.131789	2.5413	0.011044	0.0312634
Glyma.20G114500	DLA2	Cre03.g158900	DLA2	3815.18	0.58823	0.225374	2.61002	0.00905381	0.0265205
Glyma.20G176300	DLA2	Cre03.g158900	DLA2	3710.24	0.75443	0.139558	5.40584	6.45048e-08	9.41732e-07
Glyma.20G188500	RAA17	Cre13.g566400	RAA17	2230.99	0.279166	0.114814	2.43147	0.0150378	0.04043
Glyma.20G210400	RAA17	Cre13.g566400	RAA17	2129.37	-1.66776	0.327509	-5.09226	3.53818e-07	4.14513e-06
Glyma.01G038100	HEL5	Cre01.g027150	HEL5
Glyma.01G219100	CTP2	Cre10.g424775	CTP2
Glyma.02G031800	saga3	Cre06.g259100	saga3
Glyma.02G174700	MBC1	Cre13.g569700	MBC1
Glyma.02G250400	PSR11	Cre02.g073900	PSR11
Glyma.03G013200	RAA3	Cre12.g531050	RAA3
Glyma.03G015900		Cre14.g614850
Glyma.03G045400	saga3	Cre06.g259100	saga3
Glyma.03G251800	MSR8	Cre09.g400312	MSR8
Glyma.04G040700	RB47	Cre01.g039300	RB47
Glyma.04G070200	PSR20	Cre13.g572100	PSR20
Glyma.05G012500	MCD1	Cre11.g476100	MCD1
Glyma.05G029600	RAA3	Cre12.g531050	RAA3
Glyma.05G041000	RAT2	Cre09.g388372	RAT2
Glyma.05G058100	SBP1	Cre03.g185550	SBP1
Glyma.05G061500	RAA7	Cre03.g201103	RAA7
Glyma.05G221200	HEL5	Cre01.g027150	HEL5
Glyma.06G111800	raa4	Cre09.g390060	raa4
Glyma.06G161200	CDPK3	Cre01.g009500	CDPK3
Glyma.06G277000	RAA1	Cre09.g394150	RAA1
Glyma.07G031600	SRR16	Cre10.g458350	SRR16
Glyma.07G105400	TBA1	Cre13.g578750	TBA1
Glyma.07G268900		Cre06.g264400
Glyma.08G007900	CHLM	Cre12.g498550	CHLM
Glyma.08G027700	HEL5	Cre01.g027150	HEL5
Glyma.08G028400		Cre03.g155001
Glyma.08G082900	LHCA3	Cre11.g467573	LHCA3
Glyma.08G096300	PDH2	Cre03.g194200	PDH2
Glyma.08G236900	TCA1	Cre09.g415500	TCA1
Glyma.08G247700	NAC2/MBD1	Cre10.g456300	NAC2/MBD1
Glyma.08G271600		Cre13.g591100
Glyma.08G317100	ATPC	Cre06.g259900	ATPC
Glyma.09G009300	PSR1	Cre10.g433400	PSR1
Glyma.09G165800	MBC1	Cre13.g569700	MBC1
Glyma.09G172700	TBA1	Cre13.g578750	TBA1
Glyma.09G173800	RAA7	Cre03.g201103	RAA7
Glyma.09G174000	SAGA1	Cre11.g467712	SAGA1
Glyma.09G177600	MDB1	Cre14.g614550	MDB1
Glyma.09G215100	PSR26	Cre50.g761497	PSR26
Glyma.10G245100	NAC2/MBD1	Cre10.g456300	NAC2/MBD1
Glyma.10G259900	TRX21	Cre01.g037800	TRX21
Glyma.11G020200	CDPK3	Cre01.g009500	CDPK3
Glyma.11G091600	cgl71	Cre12.g524300	cgl71
Glyma.11G146800	RB60	Cre02.g088200	RB60
Glyma.11G214800		Cre12.g535950
Glyma.11G230700	HCF101	Cre01.g045902	HCF101
Glyma.12G043000	MEND	Cre16.g659050	MEND
Glyma.12G162700	PSR17	Cre16.g649433	PSR17
Glyma.12G172800	RB60	Cre02.g088200	RB60
Glyma.13G064300		Cre13.g584250
Glyma.13G090700	MBI1	Cre06.g272450	MBI1
Glyma.13G273800		Cre11.g467682
Glyma.13G290500		Cre13.g591100
Glyma.13G326200	RB60	Cre02.g088200	RB60
Glyma.14G015100	RAA17	Cre13.g566400	RAA17
Glyma.14G084500	RB47	Cre01.g039300	RB47
Glyma.14G084900	XDH1	Cre12.g545101	XDH1
Glyma.14G088300	MBC1	Cre13.g569700	MBC1
Glyma.14G092100	PDH2	Cre03.g194200	PDH2
Glyma.14G096000	TBC2	Cre09.g388356	TBC2
Glyma.14G222000	CDPK3	Cre01.g009500	CDPK3
Glyma.15G048800	PSR17	Cre16.g649433	PSR17
Glyma.15G113800	PSR1	Cre10.g433400	PSR1
Glyma.15G149100	HEL41	Cre07.g349300	HEL41
Glyma.15G219600	TRX21	Cre01.g037800	TRX21
Glyma.15G269600	saga3	Cre06.g259100	saga3
Glyma.16G007500	PIR2	Cre12.g553800	PIR2
Glyma.16G046300	PSR17	Cre16.g649433	PSR17
Glyma.16G164800	PSR15	Cre17.g715801	PSR15
Glyma.16G165800	LHCA3	Cre11.g467573	LHCA3
Glyma.16G179200	HCF101	Cre01.g045902	HCF101
Glyma.16G180600	CTP2	Cre10.g424775	CTP2
Glyma.16G215700	MEND	Cre16.g659050	MEND
Glyma.17G039800	raa4	Cre09.g390060	raa4
Glyma.17G047100	RAA1	Cre09.g394150	RAA1
Glyma.17G231400	PDH2	Cre03.g194200	PDH2
Glyma.17G254500	RAA12	Cre17.g698750	RAA12
Glyma.18G036200	CTP2	Cre10.g424775	CTP2
Glyma.19G032000	NAC2/MBD1	Cre10.g456300	NAC2/MBD1
Glyma.19G097200	PSR15	Cre17.g715801	PSR15
Glyma.19G105500	LPA2	Cre02.g105650	LPA2
Glyma.19G125300	PSR7	Cre06.g256300	PSR7
Glyma.19G179400	MSR5	Cre12.g524250	MSR5
Glyma.20G108800	PSR1	Cre10.g433400	PSR1
Glyma.20G131000	TRX21	Cre01.g037800	TRX21
Glyma.20G166200	TBC2	Cre09.g388356	TBC2
* : Kafri et al., 2023. Systematic identification and characterization of genes in the regulation and biogenesis of photosynthetic machinery. Cell, 186(25). https://doi.org/10.1016/j.cell.2023.11.007
