# Supplementary material for: A Novel 10-Base Pair Deletion in the First Exon of GmHY2a Promotes Hypocotyl Elongation, Induces Early Maturation, and Impairs Photosynthetic Performance in Soybean
Source: Int J Mol Sci. 2024 Jun 12;25(12):6483. doi: 10.3390/ijms25126483 (PMC11203641; doi:10.3390/ijms25126483)
Supplement: Supplementary file 1 [file ijms-25-06483-s001.zip › Supplemental Table S6 Gene expression of flowering time.xlsx]

## Sheet: Sheet1
Supplemental Table 6. Differentially expressed genes among homologous genes putatively involved in flowering time based on the analysis of RNA-seq data.
Gene	Abbreviation	baseMean	log2FoldChange	lfcSE	stat	pvalue	padj
Glyma.01G023500	SVP_1	163.943	-1.74665	0.239715	-7.28635	3.1846e-13	2.02946e-11
Glyma.01G049400	CDF3_1	165.756	-1.30075	0.349506	-3.72167	0.000197906	0.000979867
Glyma.01G064200	AP1_1	14.6807	-2.39837	0.776689	-3.08795	0.00201545	0.00692565
Glyma.01G087500	TEM1/EDF1_1	1289.6	0.917494	0.355913	2.57786	0.00994134	0.027329
Glyma.01G136100	SSRP1/HMG/NFD_1	2058.06	0.537033	0.140882	3.81194	0.000137879	0.000743487
Glyma.01G168500	BBX19_1	6627.41	-0.805075	0.221437	-3.63568	0.00027725	0.0012871
Glyma.01G180100	SUVR5_1	826.381	0.50194	0.173578	2.89172	0.00383134	0.0117797
Glyma.01G188000	CLF/SDG1_1	1061.58	1.47323	0.323124	4.55933	5.1316e-06	4.67966e-05
Glyma.01G188400	AP2_1	1416.73	-0.616822	0.246812	-2.49916	0.0124489	0.0333079
Glyma.01G231700	DET1/FUS2_1	2107.92	-1.21617	0.246159	-4.94058	7.78915e-07	9.92762e-06
Glyma.02G069500	FT_2	80.4646	-1.66649	0.399783	-4.1685	3.06616e-05	0.00021281
Glyma.02G087400	TOE1/RAP2.7_1	2170.62	-0.724459	0.232248	-3.11934	0.00181258	0.00635309
Glyma.02G121600	AP1_2	48.9787	-3.46445	0.542822	-6.3823	1.74448e-10	6.4362e-09
Glyma.02G140200	FLK_1	1613.91	-0.842922	0.227198	-3.71007	0.000207202	0.00101572
Glyma.02G143200	HTA11_1	2603.83	4.9882	0.507952	9.82021	9.21523e-23	2.15329e-20
Glyma.02G151100	GID1B_1	794.116	-1.09355	0.190715	-5.73393	9.81283e-09	1.96262e-07
Glyma.02G177500	SPL9_1	61.1489	2.63651	0.534908	4.92889	8.26974e-07	1.03519e-05
Glyma.02G212600	PGI1_1	3915.03	-0.334572	0.115222	-2.90372	0.0036876	0.0114889
Glyma.02G230700	FLX	144.311	1.39789	0.387339	3.60896	0.000307422	0.001402
Glyma.02G267800	COP1_1	4830.21	-0.745546	0.207173	-3.59867	0.000319849	0.00144654
Glyma.02G282100	PIF4_1	132.927	-1.37088	0.388639	-3.52738	0.00041969	0.00174085
Glyma.02G304500	ADG1/APS1_1	28431.7	-0.593862	0.235522	-2.52147	0.0116864	0.0315084
Glyma.02G309100	VIM1/ORTH2_1	189.621	3.0707	0.44704	6.86896	6.46709e-12	3.02229e-10
Glyma.03G019300	SOC1/AGL20_1	542.23	-1.294	0.25539	-5.06676	4.04644e-07	5.67312e-06
Glyma.03G031900	SSRP1/HMG/NFD_2	2414.33	0.56231	0.144737	3.88505	0.000102307	0.000587848
Glyma.03G081900	AS1_1	2488.71	-0.470092	0.162369	-2.8952	0.00378915	0.0117013
Glyma.03G094200	TFL2/LHP1_1	381.004	0.990043	0.275518	3.59339	0.000326403	0.00145738
Glyma.03G107300	ARP4_1	1055.56	0.961889	0.235554	4.08352	4.43588e-05	0.000296148
Glyma.03G117600	SPL9_2	671.376	1.14775	0.206794	5.55021	2.85332e-08	5.07204e-07
Glyma.03G141700	FBH4/AKS3_2	834.877	-1.63543	0.439425	-3.72175	0.000197848	0.000979867
Glyma.03G148300	GID1B_2	816.457	-0.914383	0.282798	-3.23334	0.00122351	0.00444395
Glyma.03G158100	HTA11_2	3698.31	2.06224	0.412734	4.99653	5.83711e-07	7.66284e-06
Glyma.03G160000	FLK_2	1523.48	0.615292	0.161342	3.8136	0.000136957	0.000743487
Glyma.03G177500	TOE1/RAP2.7_2	264.352	0.621777	0.24749	2.51233	0.0119937	0.0322129
Glyma.03G206100	UBP12_5	408.321	-1.61675	0.231207	-6.99265	2.69735e-12	1.3506e-10
Glyma.03G260500	LIF2_1	3037.72	0.463038	0.135238	3.42389	0.000617325	0.00244489
Glyma.03G261800	LHY_1	53325.1	-1.13477	0.231116	-4.90995	9.11e-07	1.10105e-05
Glyma.03G262100	DCL1_1	2714.45	-0.839194	0.200274	-4.19022	2.78681e-05	0.000199342
Glyma.04G002100	TFL2/LHP1_3	83.6956	1.43518	0.286556	5.00838	5.48899e-07	7.39958e-06
Glyma.04G012500	CIB1_1	5315.63	-1.63126	0.284718	-5.72939	1.00791e-08	1.96262e-07
Glyma.04G012700	GRP7/CCR2_1	2416.06	-0.973796	0.232538	-4.18769	2.81804e-05	0.00019954
Glyma.04G022100	FD_3	183.039	1.68145	0.287308	5.85243	4.84432e-09	1.06121e-07
Glyma.04G033900	AFR2_1	1174.9	1.32868	0.279273	4.75764	1.95865e-06	2.11233e-05
Glyma.04G034000	AFR2_2	392.691	1.02044	0.311691	3.2739	0.00106075	0.0039764
Glyma.04G050800	ATH1_1	253.954	1.53765	0.350838	4.3828	1.17164e-05	9.13612e-05
Glyma.04G057400	DCL3_1	833.97	0.32522	0.135061	2.40794	0.0160427	0.0403195
Glyma.04G074200	SKB1/PRMT5_1	492.988	1.9427	0.311787	6.23087	4.6384e-10	1.47796e-08
Glyma.04G130300	HAM1_1	1831.8	0.340534	0.144807	2.35163	0.0186913	0.0456535
Glyma.04G141400	LNK2_1	14298.8	-0.642811	0.193655	-3.31936	0.000902241	0.00347512
Glyma.04G149200	HTA9_1	3596.23	0.36239	0.146175	2.47915	0.0131696	0.0344472
Glyma.04G150500	GAI/RGA2_1	1221.33	-0.574849	0.186577	-3.08104	0.00206282	0.00705382
Glyma.04G151000	EFM_1	38.6756	1.66077	0.439297	3.78051	0.00015651	0.000819901
Glyma.04G156400	E1La	5.84738	-4.20753	1.54716	-2.71952	0.00653758	0.0187822
Glyma.04G159300	FUL/AGL8_1	1104	-0.454584	0.189021	-2.40495	0.0161749	0.0404949
Glyma.04G163400	VIP4_1	4767.77	-0.523661	0.184198	-2.84293	0.00447011	0.0135067
Glyma.04G166300	TOC1_1	1267.52	0.406694	0.166985	2.43552	0.0148705	0.0377688
Glyma.04G168300	CDF3_2	2973.75	-1.17026	0.194459	-6.01803	1.76553e-09	4.95053e-08
Glyma.04G191900	REF6/JMJ12_1	968.085	0.577405	0.234418	2.46314	0.0137726	0.0356258
Glyma.04G192000	REF6/JMJ12_2	1844.72	0.419197	0.168097	2.49378	0.0126392	0.0334342
Glyma.04G200500	ICE1/SCRM_1	2621.11	0.684921	0.210455	3.25448	0.00113599	0.00419119
Glyma.04G210700	GIS5/EMB2780_1	595.626	1.83479	0.39366	4.66085	3.14901e-06	3.02391e-05
Glyma.04G211100	GA20ox2_2	139.947	-7.88377	0.807481	-9.76341	1.61628e-22	2.83253e-20
Glyma.04G244200	GA20ox2_3	10.7091	6.69261	1.54025	4.34515	1.39179e-05	0.000107214
Glyma.05G047600	BAF60/CHC1_2	1113.65	-0.545626	0.161812	-3.37197	0.000746314	0.00292272
Glyma.05G089300	RRP6L2_2	1120.79	0.344267	0.145149	2.37182	0.0177006	0.0433851
Glyma.05G099000	MRG1_1	312.583	1.25733	0.348439	3.60848	0.000308001	0.001402
Glyma.05G131200	MSI1_1	2854.69	0.445184	0.146218	3.04466	0.00232941	0.007813
Glyma.05G232400	VIL1/VRN5_1	889.56	0.537165	0.194568	2.76081	0.00576579	0.0167017
Glyma.05G239400	FKF1/ADO3_1	60.7142	1.79536	0.52164	3.44176	0.000577947	0.00234185
Glyma.06G001700	TFL2/LHP1_4	390.728	1.20712	0.230482	5.23738	1.62872e-07	2.37862e-06
Glyma.06G009400	SHL1/SHL_2	972.086	-0.429788	0.125391	-3.42757	0.000609007	0.00242927
Glyma.06G012200	CIB1_2	6880.54	-1.13955	0.227436	-5.01044	5.43068e-07	7.39958e-06
Glyma.06G012600	GRP7/CCR2_2	3014.44	-2.03967	0.316249	-6.44958	1.12164e-10	4.36817e-09
Glyma.06G034100	AFR2_3	1102.13	0.873306	0.241834	3.61118	0.000304808	0.001402
Glyma.06G051600	ATH1_2	35.7115	4.92296	1.05519	4.66547	3.0791e-06	3.02391e-05
Glyma.06G071500	HTA9_2	619.202	0.721921	0.241561	2.98857	0.00280287	0.00909635
Glyma.06G075300	SKB1/PRMT5_2	788.836	1.58858	0.251587	6.31422	2.71525e-10	9.06376e-09
Glyma.06G094300	PGI1_4	1488.6	-0.537304	0.230712	-2.32889	0.0198649	0.047555
Glyma.06G103200	CRY1_2	3853.02	-0.551193	0.220985	-2.49426	0.0126221	0.0334342
Glyma.06G117700	EFS/SDG8_2	2918.32	0.377961	0.0987681	3.82675	0.000129846	0.000722396
Glyma.06G155300	GIS5/EMB2780_2	666.513	1.69044	0.375989	4.49597	6.92527e-06	5.84894e-05
Glyma.06G165000	ICE1/SCRM_3	1199.96	0.923866	0.236506	3.90632	9.37134e-05	0.000542918
Glyma.06G170800	BAF60/CHC1_4	186.744	0.630148	0.245191	2.57003	0.0101689	0.0278454
Glyma.06G194800	CDF3_4	1883.05	-0.553814	0.230004	-2.40784	0.0160473	0.0403195
Glyma.06G196200	TOC1_3	255.804	0.966455	0.211989	4.55898	5.14029e-06	4.67966e-05
Glyma.06G205800	FUL/AGL8_3	180.394	-0.941319	0.240015	-3.92192	8.78448e-05	0.000521858
Glyma.06G213400	EFM_3	199.985	-0.989114	0.377895	-2.61743	0.00885949	0.024743
Glyma.06G215400	ATPRMT10_2	2159.86	0.91902	0.214288	4.28871	1.79713e-05	0.00013402
Glyma.06G250100	LDL2	1520.59	0.600309	0.182179	3.29516	0.000983639	0.0037272
Glyma.06G289300	GLK1/GPRI1_1	4591.31	-0.277462	0.118139	-2.34861	0.0188438	0.0457076
Glyma.06G297100	ULT1_3	350.654	0.756225	0.266822	2.83419	0.00459421	0.013763
Glyma.06G316400	HAM1_2	1414.53	0.511526	0.194523	2.62965	0.00854736	0.0239668
Glyma.07G048500	LHY_2	18486.8	-1.1725	0.234764	-4.99437	5.9029e-07	7.66284e-06
Glyma.07G058200	SPA1_1	3034.81	-0.5613	0.235315	-2.38531	0.0170649	0.0421214
Glyma.07G061000	LRB2/POB1_2	1792.26	-0.378534	0.110451	-3.42717	0.000609917	0.00242927
Glyma.07G118800	ARP4_3	1152.9	1.20717	0.265677	4.54376	5.526e-06	4.96631e-05
Glyma.07G124500	HXK1/GIN2_4	1431.1	0.519498	0.212428	2.44553	0.0144641	0.0369606
Glyma.07G132400	AS1_2	1658.98	1.26352	0.248911	5.07619	3.85069e-07	5.50885e-06
Glyma.07G163700	VRN1_3	621.424	0.547048	0.227834	2.40109	0.0163464	0.0407789
Glyma.07G181600	SVP_4	366.613	1.54575	0.348537	4.43496	9.20901e-06	7.33582e-05
Glyma.07G194200	VIP5_3	884.053	0.621293	0.166638	3.72839	0.000192704	0.000971836
Glyma.07G248400	FPF1_2	12.4589	-2.08883	0.736527	-2.83605	0.00456749	0.0137417
Glyma.08G040300	ARP4_4	434.971	1.16634	0.286723	4.06783	4.74535e-05	0.000308009
Glyma.08G046500	FKF1/ADO3_2	38.0748	1.97827	0.603024	3.28058	0.00103595	0.00390431
Glyma.08G049300	SUF4_2	3143.47	-0.348598	0.119853	-2.90855	0.00363109	0.0113634
Glyma.08G073300	LNK1_2	2336.1	-0.820479	0.248171	-3.3061	0.000946029	0.00362386
Glyma.08G085900	MSI1_2	2371.12	0.801865	0.210228	3.81427	0.000136588	0.000743487
Glyma.08G087700	FIO1_2	793.684	0.370289	0.159013	2.32867	0.0198768	0.047555
Glyma.08G096100	CUL4_2	353.991	0.735193	0.305194	2.40893	0.0159992	0.0403195
Glyma.08G141000	NF_YB3/HAP3C_5	57.3058	-2.67851	0.601286	-4.45463	8.40368e-06	6.84998e-05
Glyma.08G152500	FBH4/AKS3_3	567.332	-1.05048	0.424285	-2.47588	0.0132907	0.0346349
Glyma.08G179400	LNK1_3	5728.03	-0.726264	0.180053	-4.03361	5.49257e-05	0.000353238
Glyma.08G197500	ELF3_2	2020.07	-0.720856	0.244814	-2.94451	0.00323465	0.0102601
Glyma.08G208300	GA3OX1_4	63.9165	-1.08715	0.444707	-2.44464	0.0144995	0.0369606
Glyma.08G214600	TPL_2	6173.06	0.423083	0.139219	3.03898	0.00237381	0.00788644
Glyma.08G228900	CDF1_2	183.68	0.581477	0.207576	2.80127	0.00509021	0.0149299
Glyma.08G250800	FUL/AGL8_4	960.576	-1.78103	0.362649	-4.91115	9.05427e-07	1.10105e-05
Glyma.08G297300	UBC2_5	2674.33	-0.390823	0.115957	-3.37042	0.000750538	0.00292293
Glyma.08G303900	PIF4_2	3729.78	-0.5958	0.158594	-3.75676	0.000172125	0.000874344
Glyma.08G335900	NF_YA1/HAP2B_1	1525.55	-0.529736	0.181295	-2.92195	0.00347848	0.0109346
Glyma.08G339200	VRN1_5	80.0665	-1.04994	0.34222	-3.06802	0.00215482	0.00729723
Glyma.09G014100	NF_YB3/HAP3C_7	525.66	-1.74217	0.391051	-4.45508	8.38607e-06	6.84998e-05
Glyma.09G045600	FPF1_4	100.381	-2.12045	0.546601	-3.87934	0.000104742	0.000596944
Glyma.09G052200	ATXR7/SDG25_1	1032.89	-0.616813	0.130382	-4.73081	2.23625e-06	2.30531e-05
Glyma.09G063100	FVE/MSI4_1	4282.8	0.40795	0.143293	2.84696	0.00441391	0.0134528
Glyma.09G068600	ELF8/VIP6_1	1663.04	0.493201	0.141203	3.49285	0.000477899	0.00195911
Glyma.09G113800	SPL9_5	26.9417	3.51275	0.952337	3.68856	0.000225525	0.00107546
Glyma.09G117500	VRN1_8	173.817	-1.40599	0.444545	-3.16276	0.00156281	0.00558942
Glyma.09G149000	AGL6_3	32.6223	-6.19023	1.02133	-6.06095	1.35316e-09	3.95235e-08
Glyma.09G207200	RCD1_3	9627.45	-0.569785	0.143898	-3.95966	7.50571e-05	0.000457522
Glyma.09G238800	MYB30_1	1207.36	0.856591	0.221754	3.86279	0.000112099	0.000633721
Glyma.09G266200	SOC1/AGL20_3	2031.48	-0.426827	0.156742	-2.72312	0.00646684	0.0186554
Glyma.09G284300	QNE1L5/TCP21_RE	1242.43	0.705781	0.10941	6.45076	1.11289e-10	4.36817e-09
Glyma.09G284500	QNE1L6/TCP21_RE	104.82	0.753287	0.270808	2.78163	0.00540869	0.0157513
Glyma.10G022900	GID1B_3	1582.71	-1.4801	0.247938	-5.96965	2.3776e-09	6.32768e-08
Glyma.10G031200	HTA11_3	1446.54	4.86513	0.506935	9.59713	8.21978e-22	1.15241e-19
Glyma.10G068900	VOZ1_3	637.487	-0.913998	0.168093	-5.43747	5.40439e-08	8.81041e-07
Glyma.10G072500	UBP12_7	63.3594	1.25566	0.4805	2.61324	0.0089688	0.0249489
Glyma.10G093100	FBH4/AKS3_5	34.8208	-1.20715	0.465133	-2.59527	0.00945158	0.026188
Glyma.10G120900	UBP13_2	885.787	0.710746	0.148213	4.79543	1.62327e-06	1.8062e-05
Glyma.10G155900	NF_YC9/HAP5C_3	19.4064	-2.91866	1.19315	-2.44617	0.0144381	0.0369606
Glyma.10G180600	CRY2_2	3571.97	-0.32589	0.130785	-2.4918	0.0127098	0.0334947
Glyma.10G209600	ELF6_1	1264.69	0.367344	0.122877	2.98953	0.00279408	0.00909635
Glyma.10G241000	PGM1_1	14988.3	-1.18974	0.301382	-3.94763	7.8929e-05	0.000476976
Glyma.10G285900	QNE1L8/TCP21_RE	3016.34	0.975406	0.165289	5.90121	3.60849e-09	8.80866e-08
Glyma.11G014600	DET1/FUS2_2	1501.36	-0.777527	0.172814	-4.49922	6.82042e-06	5.83063e-05
Glyma.11G054100	CLF/SDG1_2	1207.2	1.01247	0.26797	3.77831	0.000157898	0.000819901
Glyma.11G062100	SUVR5_3	826.304	0.579722	0.195433	2.96634	0.00301368	0.00969079
Glyma.11G074900	BBX19_2	4677.61	-0.594631	0.152185	-3.90729	9.33363e-05	0.000542918
Glyma.11G110900	BBX19_3	2676.92	-0.812716	0.146495	-5.54772	2.89417e-08	5.07204e-07
Glyma.11G117300	GRP7/CCR2_3	10532	0.505568	0.206286	2.45081	0.0142536	0.0367344
Glyma.11G124100	VRN1_12	340.302	1.93321	0.288306	6.70543	2.00814e-11	8.79818e-10
Glyma.11G124200	VRN1_13	187.433	1.10922	0.311233	3.56395	0.000365321	0.00156152
Glyma.11G124300	VRN1_14	15.6201	2.34794	0.787324	2.98218	0.00286203	0.00924556
Glyma.11G127100	STO_1	5236.99	-0.535669	0.18233	-2.93791	0.00330432	0.0104339
Glyma.11G131200	FBH3/AKS1/BHLH122_1	1200.39	0.425921	0.141977	2.99992	0.0027005	0.00888757
Glyma.11G140100	PUB13_3	4406.72	-0.523735	0.116557	-4.49337	7.01062e-06	5.85053e-05
Glyma.11G154700	LNK2_2	15563.6	-0.68479	0.207789	-3.2956	0.000982129	0.0037272
Glyma.11G183400	MYR2_2	319.36	-1.5589	0.465023	-3.3523	0.000801429	0.00310388
Glyma.11G211900	VOZ1_4	311.518	-0.762352	0.23319	-3.26923	0.00107839	0.00399975
Glyma.11G256800	MED13/GCT/MAB2_1	1410.31	0.503622	0.158166	3.18414	0.00145186	0.00524614
Glyma.12G001300	VIM1/ORTH2_2	287.95	4.24631	0.533742	7.95573	1.78084e-15	1.56046e-13
Glyma.12G035600	YAF9A/TAF14B/GAS41_6	209.905	0.943238	0.350401	2.69188	0.00710511	0.0202467
Glyma.12G042800	CIB1_4	931.601	-0.778739	0.218163	-3.56953	0.000357627	0.00154751
Glyma.12G043000	GRP7/CCR2_7	24193.9	0.522303	0.218716	2.38804	0.0169384	0.0419569
Glyma.12G048600	VRN1_15	151.663	1.63069	0.456071	3.57552	0.000349536	0.00152189
Glyma.12G051700	STO_2	8643.95	-0.592848	0.143704	-4.12549	3.69941e-05	0.000251776
Glyma.12G063700	PUB13_4	3849.51	-0.589875	0.141381	-4.17224	3.0162e-05	0.000211436
Glyma.12G071300	SIZ1_1	4024.56	-0.611473	0.158472	-3.85856	0.000114056	0.000639627
Glyma.12G073300	TOE1/RAP2.7_3	512.925	0.795583	0.199849	3.98092	6.8648e-05	0.000433534
Glyma.12G073900	PRR7_2	7871.17	-1.09692	0.243287	-4.50875	6.52114e-06	5.6436e-05
Glyma.12G086700	HDA9_2	799.763	0.492314	0.164377	2.99503	0.0027442	0.00898918
Glyma.12G087000	ESD7/TIL1/ABO4_2	989.545	1.31972	0.311514	4.23646	2.27069e-05	0.000165808
Glyma.12G089100	MYR2_3	496.395	-1.42167	0.482025	-2.94937	0.0031842	0.010146
Glyma.12G108000	ULT1_4	355.746	0.490395	0.174349	2.81271	0.00491253	0.0145358
Glyma.12G155700	SPA3_2	1361.63	-1.49287	0.376746	-3.96254	7.41565e-05	0.000455997
Glyma.12G158800	EBS_2	779.293	0.68656	0.19186	3.57844	0.000345649	0.00152189
Glyma.12G170900	SIZ1_2	1431.1	-0.403985	0.168586	-2.39632	0.0165606	0.0411666
Glyma.12G213700	GA2ox8_7	1606.38	-5.1907	1.42408	-3.64495	0.000267444	0.00124986
Glyma.12G214000	GA2ox8_8	125.682	-10.5958	2.3345	-4.53882	5.65712e-06	5.0198e-05
Glyma.12G224600	SPA3_3	10630.1	-0.757529	0.190832	-3.96961	7.19893e-05	0.000446588
Glyma.12G234200	TPS1_3	545.325	-0.444074	0.166199	-2.67194	0.00754145	0.0214031
Glyma.13G052100	FUL/AGL8_5	1218.13	-2.52638	0.341592	-7.39589	1.40461e-13	9.84634e-12
Glyma.13G062500	CDF2_4	3434.36	-1.73387	0.382666	-4.53102	5.86988e-06	5.14349e-05
Glyma.13G089200	CRY1_3	8893.59	-0.694631	0.165268	-4.20305	2.63347e-05	0.000190315
Glyma.13G093800	COL5_1	19443.1	-0.590752	0.236799	-2.49474	0.012605	0.0334342
Glyma.13G135900	PRR7_3	3296.89	0.46897	0.135679	3.45647	0.000547298	0.00223056
Glyma.13G172900	VOZ1_6	1211.94	-0.444578	0.147577	-3.01251	0.00259094	0.00856722
Glyma.13G177400	SPL3_2	561.438	0.549962	0.220934	2.48927	0.0128007	0.0336079
Glyma.13G198200	FY_1	852.779	0.548287	0.179566	3.0534	0.00226261	0.00762544
Glyma.13G199300	LNK2_3	16181.2	-0.404454	0.170074	-2.3781	0.0174022	0.0428032
Glyma.13G218200	GA2ox2_4	416.04	-1.66915	0.425389	-3.92381	8.71598e-05	0.000521858
Glyma.13G237400	SPL3_3	499.357	1.36379	0.254109	5.36694	8.00848e-08	1.22042e-06
Glyma.13G241100	MED16/SFR6_2	3930.68	1.04383	0.240368	4.34261	1.40797e-05	0.000107281
Glyma.13G256900	SVP_6	86.769	1.21874	0.321243	3.79384	0.000148334	0.000787745
Glyma.13G257000	SVP_7	138.188	1.26661	0.494601	2.56086	0.0104412	0.0284798
Glyma.13G264600	TPS1_4	3421.19	-1.09906	0.186294	-5.89959	3.6441e-09	8.80866e-08
Glyma.13G276700	SPA3_4	12550.6	-0.590778	0.129535	-4.56076	5.09699e-06	4.67966e-05
Glyma.13G287600	GA2ox8_9	782.917	-2.03994	0.521394	-3.91247	9.13576e-05	0.000538165
Glyma.13G288000	GA2ox8_10	8963.52	-1.65262	0.305082	-5.41698	6.06134e-08	9.44222e-07
Glyma.13G293800	IDD8/NUC_3	616.162	1.17922	0.269071	4.38255	1.17297e-05	9.13612e-05
Glyma.13G294300	GLK1/GPRI1_4	9688.14	-0.924034	0.332239	-2.78124	0.00541521	0.0157513
Glyma.13G316600	MYR2_5	1234.65	-1.14692	0.450469	-2.54607	0.0108944	0.0296008
Glyma.13G329700	TOE1/RAP2.7_4	1973.83	-0.682375	0.220364	-3.09658	0.00195767	0.00676022
Glyma.13G332300	AtNDX_1	593.264	0.653715	0.173643	3.76472	0.000166738	0.000859058
Glyma.13G344700	STO_3	8456.49	-0.920358	0.22604	-4.07166	4.66787e-05	0.000307203
Glyma.13G350500	FVE/MSI4_2	387.424	2.70291	0.46157	5.8559	4.74426e-09	1.06121e-07
Glyma.13G361700	GA3OX1_5	2608.15	-1.01571	0.330278	-3.07533	0.00210271	0.00715533
Glyma.14G000800	CPK6_2	2999.49	-0.36093	0.15479	-2.33174	0.0197144	0.0474908
Glyma.14G003700	VIM1/ORTH2_3	818.305	2.47473	0.44971	5.50295	3.73493e-08	6.23378e-07
Glyma.14G009300	ADG1/APS1_2	15295	-0.625439	0.169376	-3.6926	0.000221972	0.00107312
Glyma.14G032200	PIF4_3	278.706	-0.856593	0.263365	-3.2525	0.00114395	0.00419848
Glyma.14G049700	COP1_2	6143.02	-0.648973	0.174411	-3.72093	0.000198489	0.000979867
Glyma.14G091900	ELF3_3	516.048	1.07041	0.251668	4.25324	2.10697e-05	0.000155472
Glyma.14G126700	HTA9_4	1102.62	-0.572012	0.139847	-4.09028	4.30861e-05	0.000290417
Glyma.14G132500	UBP26_3	4240.32	-1.36587	0.238329	-5.73102	9.9826e-09	1.96262e-07
Glyma.14G174200	CRY1_4	8380.41	-0.811796	0.174145	-4.66161	3.13752e-06	3.02391e-05
Glyma.14G182300	VIL2/VEL1_3	234.014	2.30706	0.372049	6.20098	5.61139e-10	1.71025e-08
Glyma.15G007100	PRP8/SUS2/EMB33_2	8830.65	0.412228	0.132389	3.11377	0.00184716	0.00641021
Glyma.15G027400	NF_YA4	227.53	-0.790058	0.251916	-3.13619	0.00171156	0.00602915
Glyma.15G029500	STO_4	9876.95	-1.0383	0.215037	-4.82845	1.376e-06	1.55577e-05
Glyma.15G044400	TOE1/RAP2.7_5	1738.45	-0.930519	0.254016	-3.66323	0.00024905	0.00117171
Glyma.15G053000	LNK1_4	6024.49	-0.574384	0.181693	-3.16128	0.00157078	0.00558942
Glyma.15G076200	SPL4_2	658.165	-4.72581	0.398862	-11.8482	2.19766e-32	7.7028e-30
Glyma.15G093900	GA2ox2_5	196.663	-1.55977	0.556641	-2.80211	0.00507688	0.0149299
Glyma.15G140000	PHYB_2	2121.76	-0.345167	0.130404	-2.64691	0.0081232	0.0228689
Glyma.15G141400	RGL2_4	47.6524	-2.28474	0.861897	-2.65083	0.00802937	0.0226959
Glyma.15G147000	FPF1_5	49.1311	-1.95261	0.551245	-3.54218	0.000396828	0.00167576
Glyma.15G158500	ATXR7/SDG25_2	709.29	-0.603451	0.213135	-2.83131	0.00463575	0.0138283
Glyma.15G162300	ZTL_3	2017.27	0.491767	0.18961	2.59357	0.00949842	0.0262141
Glyma.15G169800	FVE/MSI4_4	2357.35	0.775301	0.180163	4.30333	1.68254e-05	0.000126824
Glyma.15G176400	ELF8/VIP6_2	1172.08	0.255856	0.110749	2.31023	0.0208757	0.049775
Glyma.15G210100	TPS1_5	5541.58	-1.35391	0.285351	-4.74472	2.08794e-06	2.18455e-05
Glyma.15G215500	CDF1_3	33.8561	1.71115	0.523018	3.27169	0.00106905	0.00398619
Glyma.15G236500	FY_2	519.371	1.0261	0.216233	4.74535	2.0815e-06	2.18455e-05
Glyma.15G237600	LNK2_4	13727.3	-0.471226	0.185919	-2.53458	0.0112581	0.0304709
Glyma.15G263700	APL/WDY/FE_3	1377.25	-0.681278	0.224175	-3.03905	0.00237327	0.00788644
Glyma.16G017400	LHY_3	68120.7	-0.885705	0.181585	-4.87764	1.07361e-06	1.25433e-05
Glyma.16G029600	LRB2/POB1_4	1423.99	0.497055	0.184496	2.69413	0.00705731	0.0201925
Glyma.16G044100	FT_5	850.999	-6.68366	1.13431	-5.89228	3.80895e-09	8.90025e-08
Glyma.16G049400	ICE1/SCRM_5	6690.13	1.07531	0.235278	4.5704	4.86785e-06	4.6113e-05
Glyma.16G049600	ABH1/CBP80_1	1635.12	1.12456	0.236318	4.75868	1.94865e-06	2.11233e-05
Glyma.16G079900	TFL2/LHP1_5	584.392	1.07523	0.133575	8.04966	8.30235e-16	9.69991e-14
Glyma.16G150700	FT_7	239.044	-7.43235	1.79229	-4.14685	3.37076e-05	0.000231657
Glyma.16G152200	MYR2_6	313.11	-2.16688	0.392287	-5.52371	3.31915e-08	5.67494e-07
Glyma.16G200700	AGL6_6	16.9054	-7.69892	1.5822	-4.86596	1.13904e-06	1.30896e-05
Glyma.17G026500	PRMT4A_2	2170.26	0.716776	0.180394	3.97339	7.08557e-05	0.000443481
Glyma.17G045800	SUS4_4	842.247	0.936795	0.326239	2.8715	0.00408526	0.0125055
Glyma.17G062500	VIL2/VEL1_4	5772.45	-0.565218	0.152898	-3.69671	0.000218412	0.00106324
Glyma.17G066600	COL5_2	13347.8	-0.800875	0.225387	-3.55334	0.000380377	0.00161603
Glyma.17G078000	HDA5_2	314.65	2.23415	0.457396	4.88448	1.037e-06	1.23209e-05
Glyma.17G101000	CDF3_5	1474.33	-0.752173	0.197675	-3.80511	0.000141744	0.000758493
Glyma.17G166700	MRG1_2	179.03	1.20184	0.326881	3.6767	0.000236269	0.00111909
Glyma.17G170300	AP2_5	1526.45	-0.771332	0.209011	-3.6904	0.000223906	0.00107505
Glyma.17G171600	PFT1/MED25_7	9.36947	-3.25389	1.1238	-2.89543	0.00378643	0.0117013
Glyma.17G178300	GA2ox8_12	1090.45	-6.99207	0.553801	-12.6256	1.52592e-36	1.06967e-33
Glyma.17G202100	FPF1_7	25.1132	-2.91101	0.810985	-3.58947	0.000331351	0.00147011
Glyma.17G207100	HTA9_5	464.902	0.660021	0.234666	2.81259	0.00491437	0.0145358
Glyma.17G230000	ATH1_3	80.2892	2.42245	0.381116	6.3562	2.06809e-10	7.24865e-09
Glyma.17G231600	ELF3_4	1175.34	0.665456	0.189816	3.50579	0.000455248	0.00187723
Glyma.18G000100	MED13/GCT/MAB2_2	1810.9	0.752439	0.129736	5.79978	6.64001e-09	1.4105e-07
Glyma.18G040000	RGL2_5	8205.11	0.44743	0.126702	3.53137	0.00041342	0.00173182
Glyma.18G044500	SPT16_3	1509.27	1.00098	0.248953	4.02075	5.80134e-05	0.000369703
Glyma.18G071000	NF_YA1/HAP2B_3	2497.26	-0.425258	0.113011	-3.763	0.00016789	0.000859058
Glyma.18G115700	PIF4_4	4363.72	-0.732098	0.12818	-5.71147	1.12006e-08	2.12206e-07
Glyma.18G151400	AS1_3	492.911	1.26501	0.240914	5.25087	1.5138e-07	2.25781e-06
Glyma.18G181300	AS1_4	3778.65	0.691675	0.202129	3.42195	0.000621734	0.00244852
Glyma.18G259100	MYB30_3	853.771	2.49181	0.310994	8.0124	1.1249e-15	1.12651e-13
Glyma.18G273600	FUL/AGL8_7	635.994	-0.810618	0.145362	-5.57653	2.45363e-08	4.52631e-07
Glyma.18G282700	ATX2_2	1644.6	0.528382	0.179113	2.94999	0.00317786	0.010146
Glyma.19G021600	CUL3A_5	3885.73	-0.256091	0.103739	-2.46862	0.0135637	0.0352154
Glyma.19G034600	FUL/AGL8_8	1632.38	-2.17667	0.293969	-7.40443	1.31716e-13	9.84634e-12
Glyma.19G061100	HLP1_4	2577.49	0.556694	0.175737	3.16777	0.00153613	0.00552219
Glyma.19G071500	BAF60/CHC1_7	2869.83	-0.737909	0.227234	-3.24735	0.00116485	0.0042529
Glyma.19G090700	BAF60/CHC1_8	896.871	0.679185	0.216071	3.14334	0.00167029	0.00591351
Glyma.19G101600	ABH1/CBP80_2	881.379	1.3322	0.245613	5.42399	5.82825e-08	9.28546e-07
Glyma.19G144200	FBH4/AKS3_9	603.453	-1.2609	0.352499	-3.57704	0.000347512	0.00152189
Glyma.19G146000	SPL9_6	604.452	1.94738	0.271306	7.17777	7.08562e-13	3.82079e-11
Glyma.19G162000	FLK_5	4055.07	1.00293	0.137951	7.2702	3.58948e-13	2.09686e-11
Glyma.19G217900	FCA_4	423.42	0.556256	0.195568	2.84431	0.00445082	0.0135066
Glyma.19G224200	PHYA_3	717.035	-0.791202	0.337244	-2.34608	0.0189721	0.0458601
Glyma.19G252500	LRB2/POB1_5	1076.22	-0.615348	0.161099	-3.81968	0.000133623	0.000737557
Glyma.19G259200	LIF2_2	1918.08	0.425903	0.119484	3.56452	0.000364528	0.00156152
Glyma.19G260900	LHY_4	24436.2	-1.29275	0.2167	-5.96561	2.43719e-09	6.32768e-08
Glyma.19G261200	DCL1_4	3293.38	-0.711112	0.152424	-4.66535	3.08094e-06	3.02391e-05
Glyma.20G001600	QNE1L13/TCP21_RE	807.628	0.93083	0.228671	4.07061	4.68911e-05	0.000307203
Glyma.20G008700	VRN1_20	841.51	0.810241	0.236208	3.4302	0.00060313	0.00242927
Glyma.20G054600	UBP13_7	3612.05	-0.245513	0.104497	-2.34947	0.0188003	0.0457076
Glyma.20G071200	UBP13_9	933.482	0.456006	0.146382	3.11518	0.00183833	0.00641021
Glyma.20G141200	GA2ox8_13	789.916	-1.40176	0.3709	-3.77934	0.000157242	0.000819901
Glyma.20G153400	GA20ox2_10	16.0528	7.276	1.63574	4.44815	8.66119e-06	6.97873e-05
Glyma.20G153600	PGM1_2	2336.62	-0.776156	0.219854	-3.53033	0.000415044	0.00173182
Glyma.20G198500	NF_YB1/HAP3A_3	1047.33	1.0676	0.228508	4.67205	2.98207e-06	3.02391e-05
Glyma.20G230600	GID1C_3	1627.03	-0.398291	0.110814	-3.59424	0.000325342	0.00145738
